# Supplementary material for: Warsaw Breakage Syndrome associated DDX11 helicase resolves G-quadruplex structures to support sister chromatid cohesion
Source: Nat Commun. 2020 Aug 27;11:4287. doi: 10.1038/s41467-020-18066-8 (PMC7452896; doi:10.1038/s41467-020-18066-8)
Supplement: Supplementary file 4 — Source Data [file 41467_2020_18066_MOESM4_ESM.xlsx]

## Sheet: Fig 1C
Camptothecin (nM)	HSC93				VU867				VU1632-L				VU1632+DDX11
	exp 1	exp 2			exp 1	exp 2			exp 1	exp 2			exp 1	exp 2
0.01	100	100			100	100			100	100			100	100
0.1	96.5701	101.218			81.7391	83.7755			86.7003	50.9638			101.492	107.588
0.3	97.7104	95.6438			59.6231	60.4768			73.1927	27.3975			99.5028	86.5245
0.6	85.334	91.2162			40.0786	34.7802			51.3712	2.84384			81.7413	75.9754
1	79.1428	72.2563			25.8721	20.4916			27.2251	-7.39577			62.7845	49.6202
1.5	71.0172	66.9678			18.0135	12.7945			11.1235	-7.76051			39.5116	38.8608
2	64.1454	55.6136			12.3403	7.65626			3.03608	-8.80138			26.9865	14.5734
4	37.6851	21.0736			4.69387	-1.15148			-3.57093	-8.47221			1.39688	-9.36362
Camptothecin (nM)	HSC93				VU867				VU162				VU162+DDX11
	exp 1	exp 2	exp 3	exp 4	exp 1	exp 2	exp 3	exp 4	exp 1	exp 2	exp 3	exp 4	exp 1	exp 2	exp 3	exp 4
0.01	100	100	100	100	100	100	100	100	100	100	100	100	100	100	100	100
0.1	96.6731	96.5076	91.2895	96.5701	101.237	81.4605	90.7657	81.7391	94.8191	75.6601	93.2264	88.766	94.2688	101.893	105.981	95.4096
0.3	90.5202	89.8168	86.2409	97.7104	77.3966	61.9499	54.2616	59.6231	94.0075	67.0015	57.6638	84.668	100.467	93.6372	96.9856	94.4741
0.6	84.637	80.0023	72.4869	85.334	46.9739	35.2952	29.9167	40.0786	76.173	39.2849	31.9301	62.9629	86.2909	82.1055	91.4111	85.6686
1	83.8534	65.8736	60.8661	79.1428	27.8373	15.5929	17.377	25.8721	30.7784	5.633	2.58208	43.2033	72.0352	81.9267	86.7657	88.3069
1.5	82.2221	55.3795	52.1911	71.0172	21.5134	9.04069	12.8517	18.0135	22.7344	-2.04804	-4.19588	17.9891	58.0979	67.2408	73.6828	60.0083
2	79.8799	44.6395	47.8536	64.1454	14.3705	3.05538	6.23425	12.3403	8.74985	-6.89607	-6.06805	7.78657	50.8863	51.0544	35.666	59
4	39.8025	18.6717	21.0922	37.6851	2.49697	-1.65868	0.633356	4.69387	-0.37192	-11.38	-6.90012	-1.23365	11.3692	6.17295	1.92306	28.1863
Camptothecin (nM)	HSC93				VU867				VU1677				VU1677+DDX11
	exp 1	exp 2			exp 1	exp 2			exp 1	exp 2			exp 1	exp 2
0.01	100	100			100	100			100	100			100	100
0.1	91.9963	95.1934			82.0473	87.078			87.9829	85.3463			95.6852	94.7908
0.3	78.4284	90.7154			50.4351	66.6372			70.2691	73.0892			85.2983	91.2298
0.6	72.6043	80.3451			26.8573	45.9296			45.2393	57.5865			78.3318	81.6296
1	70.4875	73.1888			12.2999	25.2705			23.3643	37.2375			59.2918	68.8293
1.5	54.0973	58.2691			9.2278	14.1732			18.2388	20.6294			51.1407	55.5357
2	45.6002	49.3201			6.04797	6.94736			8.20803	11.1138			42.9583	51.5296
4	13.8244	20.5806			1.86586	2.15035			-6.57092	-1.24062			15.5867	19.8897

## Sheet: Fig 1D
	HSC93		WABS04		WABS04 + DDX11		WABS03		WABS03 + DDX11				HSC93		WABS05		WABS05 + DDX11
	no additions	+ camptothecin	no additions	+ camptothecin	no additions	+ camptothecin	no additions	+ camptothecin	no additions	+ camptothecin			no additions	+ camptothecin	no additions	+ camptothecin	no additions	+ camptothecin
0	100	88	88	26	96	94	82	13.6	94	100		0	88	78	72	42	96	72
1	0	10	6	14	4	4	16	18.2	6	0		1	12	16	22	14	4	20
2	0	2	4	10	0	2	2	13.6	0	0		2	0	6	6	14	0	8
3	0	0	2	8	0	0	0	13.6	0	0		3	0	0	0	10	0	0
4	0	0	0	12	0	0	0	9.1	0	0		4	0	0	0	0	0	0
5	0	0	0	8	0	0	0	9.1	0	0		5	0	0	0	6	0	0
6	0	0	0	8	0	0	0	13.6	0	0		6	0	0	0	0	0	0
7	0	0	0	4	0	0	0	0	0	0		7	0	0	0	2	0	0
8	0	0	0	0	0	0	0	0	0	0		8	0	0	0	0	0	0
9	0	0	0	6	0	0	0	0	0	0		9	0	0	0	0	0	0
≥10	0	0	0	4	0	0	0	0	0	0		≥10	0	0	0	12	0	0
50 metaphases / condition scored if possible
chromatid type breaks only
Camptothecin: 2.5 nM, 48 h

## Sheet: Fig 2A
	normal		1-2 RR		3-5 RR		>5 RR		RR + PCS		total PCS
	exp 1	exp 2	exp 1	exp 2	exp 1	exp 2	exp 1	exp 2	exp 1	exp 2	exp 1	exp 2
HSC93	92	80	4	12	0	0	4	8	0	0	0	0
HSC93 + CPT	80	88	16	12	0	0	4	0	0	0	0	0
WABS03	0	0	0	4	12	4	68	64	4	8	16	20
WABS03 + CPT	0	0	0	0	0	0	32	36	48	36	20	28
WABS03+DDX11	52	68	24	8	4	8	20	8	0	8	0	0
WABS03+DDX11 + CPT	55	60	20	30	15	6.66667	10	3.33333	0	0	0	0
WABS04	4	0	8	8	16	20	68	72	4	0	0	0
WABS04 + CPT	0	0	0	0	0	4	12	48	52	32	36	16
WABS04+DDX11	72	84	8	12	12	0	8	4	0	0	0	0
WABS04+DDX11 + CPT	88	80	12	12	0	8	0	0	0	0	0	0
WABS05	0	0	0	0	0	4	96	92	4	0	0	4
WABS05 + CPT	0	0	0	0	0	0	64	52	24	28	12	20
WABS05+DDX11	56	60	16	24	12	12	12	4	0	0	4	0
WABS05+DDX11 + CPT	52	52	24	20	8	12	4	8	4	4	8	4
	normal		1-4 RR		5-10 RR		>10 RR		RR + PCS		total PCS
	exp 1	exp 2	exp 1	exp 2	exp 1	exp 2	exp 1	exp 2	exp 1	exp 2	exp 1	exp 2
LN9SV	69.4624	85.7389	12.2581	4.08281	4.08602	4.08281	6.12903	2.0414	0	0	8.06452	4
WABS02	22.1417	6.15385	26.1675	6.15385	20.1288	8.20513	24.1546	34.8718	0	6.15385	7.40741	38.4615
WABS02 + DDX11	94	80.1749	4	16.035	2	0	0	2.00437	0	0	0	1.78571
WABS08	0	4	19	29	34	40	30	22	0	0	17	5
WABS08 + DDX11	62	52	5	10	8	20	24	18	0	0	0	0
50 metaphases per condition were evaluated for cohesion defects; percentages of total are indicated

## Sheet: Fig 2B
KU58948	HSC93	WABS01	WABS03	WABS04	WABS05	WABS06	RBS-1	RBS-2	RBS-3	CdLS-1	CdLS-2	FA-L
IC50 (nM)	1474	88.5	20	66.8	56.4	18	1635	369.7	345.3	997.2	825.1	49.95
	6965	62.1	15.9		140.3			611.6	227.3	3676	3470	9.673
	2574	19.4						1380	244.5			112.04
	3968	55.6						420.8				195.44
	2521	99						139.8
	1204	116.3
	1847	19
	2401	114.8
	10816
	6310
	2565
Talazoparib	HSC93	MAN-EBV	WABS01	WABS03	WABS04	WABS05	RBS-1	FA-L
IC50 (nM)	13.5	33	1.02	1.848	2.485	3.305	8.117	1.462
	54.7	33.1	1.701	1.23	1.999	1.796	4.815	0.974
	76.4	97						1.099
Olaparib	HSC93	MAN-EBV	WABS01	WABS03	WABS04	WABS05	FA-L
IC50 (nM)	1.97	4.6	0.402	0.11	0.318	0.628	0.192

## Sheet: Fig 2D
WABS01	WABS04	WABS05	WABS01 + DDX1	WABS05 + DDX11	WABS04 + DDX1	HSC93	1199.L (RBS)
2	2	2.1	2.8	3.2	2	2.6	3.2		kb/min
1.8	2	2	1.9	2.7	1.7	2.6	2.4
1.8	1.8	1.9	1.9	2.5	1.7	2.5	2.3
1.7	1.7	1.8	1.7	2.4	1.7	2.4	2.3
1.7	1.6	1.6	1.7	2.3	1.6	2.2	1.8
1.7	1.6	1.6	1.6	2.2	1.6	2.2	1.6
1.5	1.5	1.5	1.6	1.7	1.6	2.1	1.6
1.5	1.5	1.5	1.5	1.7	1.6	2.1	1.6
1.5	1.4	1.4	1.5	1.7	1.5	1.9	1.5
1.5	1.3	1.4	1.4	1.6	1.5	1.7	1.4
1.4	1.3	1.4	1.4	1.6	1.5	1.7	1.4
1.4	1.2	1.4	1.4	1.5	1.5	1.7	1.3
1.4	1.2	1.4	1.4	1.5	1.5	1.6	1.3
1.3	1.1	1.4	1.4	1.5	1.4	1.6	1.3
1.3	1.1	1.4	1.4	1.5	1.4	1.6	1.3
1.3	1.1	1.3	1.4	1.3	1.4	1.6	1.2
1.2	1.1	1.3	1.4	1.3	1.4	1.6	1.2
1.2	1.1	1.3	1.3	1.3	1.4	1.5	1.1
1.2	1	1.3	1.3	1.2	1.4	1.5	1.1
1.2	1	1.2	1.3	1.2	1.4	1.5	1.1
1.2	1	1.2	1.3	1.2	1.4	1.5	1.1
1.1	1	1.2	1.3	1.2	1.4	1.5	1.1
1.1	0.9	1.2	1.3	1.1	1.3	1.4	1
1.1	0.9	1.2	1.3	1.1	1.3	1.4	1
1.1	0.9	1.2	1.3	1.1	1.3	1.4	1
1.1	0.8	1.1	1.3	1.1	1.3	1.4	1
1.1	0.8	1.1	1.3	1.1	1.3	1.3	1
1.1	0.8	1.1	1.2	1.1	1.3	1.3	1
1	0.8	1.1	1.2	1.1	1.3	1.3	1
1	0.8	1	1.2	1	1.3	1.3	1
1	0.7	1	1.2	1	1.3	1.2	1
1	0.7	1	1.2	1	1.3	1.2	0.9
1	0.7	1	1.2	1	1.3	1.2	0.9
1	0.7	0.9	1.2	1	1.2	1.2	0.9
1	0.7	0.9	1.2	1	1.2	1.1	0.9
1	0.6	0.9	1.2	0.9	1.2	1.1	0.9
1	0.6	0.9	1.2	0.9	1.2	1.1	0.9
0.9	0.6	0.8	1.1	0.9	1.2	1.1	0.9
0.9	0.5	0.8	1.1	0.9	1.2	1.1	0.9
0.9	0.4	0.8	1	0.9	1.2	1	0.8
0.9	0.4	0.8	1	0.9	1.2	1	0.8
0.9		0.8	1	0.8	1.1	1	0.8
0.9		0.8	1	0.8	1	1	0.8
0.9		0.8	0.9	0.8	1	1	0.8
0.9		0.8	0.9	0.8	1	1	0.8
0.8		0.7	0.8	0.8	1	1	0.8
0.8		0.7	0.7	0.8	1	0.9	0.8
0.8		0.7	0.7	0.7	1	0.8	0.8
0.8		0.7	0.4	0.7	1	0.8	0.8
0.7		0.7		0.7	1	0.8	0.8
0.6		0.7		0.7	0.9	0.7	0.8
0.6		0.7		0.6	0.9	0.7	0.7
0.6		0.7		0.5	0.8	0.7	0.7
0.6		0.7		0.4		0.6	0.7
0.6		0.6		0.3		0.6	0.7
0.5		0.6		0.1		0.5	0.7
0.5		0.6				0.5	0.7
0.5		0.6				0.5	0.7
0.4		0.6				0.4	0.7
0.4		0.6				0.4	0.7
0.3		0.6				0.4	0.6
0.3		0.6				0.3	0.6
		0.6					0.6
		0.6					0.6
		0.6					0.6
		0.6					0.6
		0.6					0.6
		0.6					0.6
		0.6					0.6
		0.6					0.5
		0.6					0.5
		0.6					0.5
		0.6					0.5
		0.6					0.4
		0.5					0.4
		0.5					0.3
		0.5					0.3
		0.5					0.3
		0.5					0.3
		0.5
		0.5
		0.5
		0.4
		0.4
		0.4
		0.2
		0.2
		0.2
		0.2
		0.1

## Sheet: Fig 3B
LN9SV	Eva	Fen	WABS01	WABS03	WABS04	WABS05	WABS08
1	0.442369	0.466232	0.383379	0.639485	0.379494	0.298403	0.201793		DDX11 relative mRNA levels
1	0.383774	0.27337	0.355664	0.633271	0.447128	0.315713	0.35851
1	0.533501	0.494413	0.476976	0.812586	0.543187	0.181528	0.331906
1	0.530915	0.386658	0.749409	0.755163	0.650277	0.561039	0.512429
1	0.891252	0.572352	1.08945	1.16418	0.697806	0.737676

## Sheet: Fig 3E-G
WT	G57R	R140Q	S857R	V644M	C705Y		relative DDX11 protein levels upon cycloheximide treatment
0.398	0.071513	0.415	0.129	0.141	0.096
0.446	0.064301	0.433	0.123	0.102	0.121
0.495		0.448	0.056	0.189	0.121
0.527
0.443
0.327321
0.525442
WT	R140Q	S857R	V644M	C705Y			relative DDX11 protein levels upon marizomib treatment
1.22096	2.05053	2.43083	3.42177	1.59056
2.16356	2.48136	3.57698	3.96157	2.23869
1.63939			2.09251
WT	R140Q	S857R	V644M	C705Y			relative DDX11 protein levels upon chloroquine treatment
1.02876	1.1508	0.932342	1.03429	0.943359
1.02876	1.27514	2.25071	2.21421	2.12806
0.276183	1.20915	1.28295	1.43501	3.13989

## Sheet: Fig 3I
		experiment 1					experiment 2
		total pcs	rr + pcs	>10 rr	5-10 rr	1-4 rr	total pcs	rr + pcs	>10 rr	5-10 rr	1-4 rr
RPE1-hTERT	siNT	0	0	0	0	2	0	0	2	0	8
	siDDX11 (1 nM)	10.5263	0	24.4019	16.2679	8.13397	28	4	20	16	16
	siDDX11 (10 nM)	44.898	6.35793	33.9089	8.47724	0	51.0638	2.22437	33.3656	8.89749	2.22437
WABS01	siNT	15	0	43.5366	18.6585	16.5854	7.14286	2.01863	14.1304	8.07453	20.1863
	siDDX11 (10 nM)	34.6667	10.8889	19.0556	13.6111	16.3333	26.3158	4.21053	14.7368	16.8421	21.0526
WABS03	siNT	7.01754	4.04272	56.598	20.2136	8.08543	17.8571	10.2679	45.1786	14.375	4.10714
	siDDX11 (10 nM)	22.6415	4.0715	57.001	10.1787	4.0715	25.3731	4.52284	20.3528	9.04568	18.0914
WABS04	siNT	20.2381	7.25108	38.6724	12.0851	12.0851	25.8621	8.47291	31.7734	12.7094	10.5911
	siDDX11 (10 nM)	36.3636	14.8485	23.3333	6.36364	4.24242	42.5926	6.3786	14.8834	2.1262	8.5048
WABS05	siNT	27.4194	8.79765	48.3871	4.39883	6.59824	39.3443	2.33291	23.3291	13.9975	11.6646
	siDDX11 (10 nM)	50.8475	7.37288	34.4068	2.45763	2.45763	60.3774	6.60377	15.4088	4.40252	4.40252
per condition, 50 metaphases were scored for cohesion defects and percentages are indicated

## Sheet: Fig 4C
	RPE1-WT											RPE1-DDX11KO											RPE1-TP53KO											RPE1-TP53KO/DDX11KO
time (h)	WT control			WT sip53			WT siUBB				time (h)	DDX11KO control			DDX11KO sip53			DDX11KO siUBB				time (h)	TP53KO control			TP53KO sip53			TP53KO siUBB				time (h)	TP53KO-DDX11KO control			TP53KO-DDX11KO sip53			TP53KO-DDX11KO siUBB
0	12.423	12.5157	11.7916	16.7359	14.2875	13.6897	12.8786	14.3504	14.5702		0	9.94132	12.7507	13.164	15.404	17.0841	12.7476	12.2923	12.6085	13.3645		0	11.5008	13.5025	12.9765	13.4231	13.4486	13.2151	12.5485	12.77	18.6463		0	17.6833	16.5802	12.3476	14.4602	15.7834	17.059	14.4301	13.5307	14.0257
4	15.1791	14.3345	15.2552	18.7249	14.92	13.6989	15.2355	15.8791	17.8423		4	9.53688	14.112	13.6309	14.7899	17.3332	13.1958	12.6699	12.1008	14.5714		4	14.3073	14.7686	14.9105	15.738	14.3376	14.2214	14.35	14.8502	20.1804		4	18.8659	17.2821	13.7959	15.9036	16.44	16.5513	16.4173	13.9105	14.7872
8	16.2242	15.536	15.9492	17.4541	15.0423	13.8477	16.5188	18.2803	17.3109		8	10.8059	14.418	13.3203	14.3772	17.5757	13.4609	13.4753	14.2216	16.0191		8	16.6791	17.4768	19.2235	16.2875	15.9412	16.2366	15.5044	16.5748	22.2007		8	19.7383	18.6983	14.832	17.1906	19.3273	17.2495	17.064	15.2849	16.141
12	17.8799	17.726	17.3771	18.7472	17.4271	15.9438	16.62	18.7383	19.8156		12	10.3707	14.4207	14.161	14.4155	16.36	14.3851	15.2884	16.4382	16.5882		12	17.3138	21.2843	20.3409	18.6503	19.5961	18.4697	16.597	17.4585	24.1978		12	20.8215	19.4393	16.6677	17.6094	20.0564	19.7058	16.4035	15.5596	15.4551
16	20.7087	20.1094	19.9354	21.9428	21.472	17.234	18.6758	19.1795	20.5428		16	12.056	15.5235	13.8666	16.0854	17.6402	15.035	15.1374	17.4002	16.4594		16	20.6097	23.54	23.1629	22.7577	20.7254	21.0701	16.6693	17.0629	24.4892		16	24.5715	21.6221	20.0952	19.692	21.7749	21.1658	16.6584	14.4488	14.0916
20	23.9172	24.6697	23.9056	24.9178	24.3999	20.3864	19.1584	20.3372	21.9826		20	13.4632	17.6952	16.1962	16.8066	20.7387	17.5858	14.757	16.3445	16.117		20	25.3668	29.8793	27.5024	26.2248	27.1696	25.8295	15.7435	15.8129	22.0587		20	27.0223	30.9279	21.101	23.2736	24.5163	24.8863	13.4863	13.2193	13.7565
24	27.3382	27.9072	24.7569	28.7617	25.6081	22.5882	18.051	17.2412	19.4066		24	14.0626	18.6351	17.4413	20.7033	22.3658	19.0828	13.9402	14.6368	15.2131		24	31.271	33.4446	34.2031	31.5555	29.0351	30.389	14.3071	13.8895	19.8737		24	31.3964	30.2745	27.6002	25.1853	26.4673	27.7029	12.8807	12.7495	12.1829
28	31.9259	32.4722	30.9599	33.2416	33.3979	26.1209	17.9783	16.5475	16.5954		28	14.7022	18.0477	19.1541	21.6791	24.5897	22.9855	14.2032	13.2292	13.0275		28	34.5846	38.9949	39.4559	32.9823	34.8379	33.7186	12.7101	12.0129	19.4481		28	34.8897	31.5986	30.0185	28.7615	28.4343	31.616	12.3772	12.0672	10.7623
32	36.1718	39.4266	35.7234	39.0309	38.8043	31.8058	15.2863	15.1715	17.1725		32	15.6258	20.9825	20.2108	25.285	28.1465	23.5927	11.6909	11.4915	10.2162		32	41.9873	43.1991	43.8362	38.3797	39.5473	39.1331	11.8075	11.8225	18.8958		32	38.2649	36.6151	34.584	31.9904	32.3254	33.5335	11.6688	11.8195	11.785
36	43.1111	35.5586	40.5962	40.9538	42.594	34.9536	14.6479	12.8257	13.5226		36	15.7181	21.8568	20.327	27.1944	27.7554	27.4	11.2908	10.6947	9.95484		36	46.3971	51.8921	53.6166	45.7282	47.1182	45.2246	11.6294	11.7192	17.9495		36	41.1969	40.8515	40.2047	35.1716	37.0523	35.669	11.453	12.1038	11.4295
40	47.1178	48.2621	47.1645	47.2575	48.8337	41.7804	12.686	12.1403	12.82		40	19.8748	25.8973	21.0509	28.5721	32.3262	26.9172	10.4154	10.2308	9.85288		40	54.875	59.0011	62.6099	52.8519	52.8566	51.8497	11.3939	10.1293	18.624		40	49.5855	46.9624	45.5116	40.1391	40.416	40.4076	10.6772	10.983	11.5447
44	57.9121	55.8341	54.8424	56.0338	55.7683	48.3938	11.1223	12.2285	11.7386		44	21.7979	27.6267	23.1155	33.9202	35.0181	33.6377	9.84831	9.0519	8.97925		44	64.3967	68.2255	72.2145	59.6542	60.7967	61.2813	11.4518	10.0615	17.921		44	55.0445	55.8241	51.2277	43.9699	46.2812	44.8403	11.7058	11.0859	10.6888
48	67.8877	68.915	63.786	61.6526	64.4886	55.9752	11.6035	11.0447	11.0885		48	23.0674	28.7188	27.1655	34.5247	40.5229	37.6863	10.0431	8.80968	10.8687		48	71.6559	73.6601	80.5914	65.4189	65.8943	64.8086	11.6163	9.66358	17.9485		48	62.381	64.5335	59.9487	47.5068	52.0373	48.7904	11.2418	11.3178	11.4409
52	72.0306	74.4154	70.5184	70.4843	71.7064	61.3524	9.95741	9.77996	11.4136		52	23.484	32.2097	29.2782	40.0913	42.841	39.4447	8.98861	8.31536	7.82606		52	79.4083	82.2088	85.7454	71.7551	72.1529	74.5701	11.1225	9.90896	17.0296		52	66.3392	69.2469	66.4079	52.137	58.0987	55.5854	10.1777	9.93667	12.4209
56	77.4286	82.9547	77.6113	78.7115	77.867	70.6548	10.8312	10.2867	10.4371		56	24.4777	32.2782	32.001	40.7263	46.6494	43.6787	8.96377	9.15299	8.73365		56	86.8314	87.8509	93.0861	79.2032	79.7554	80.9298	10.8504	8.96622	15.6089		56	76.4336	79.7386	73.7849	57.9652	63.5421	62.383	9.30427	9.58389	11.1783
60	89.4052	89.7505	84.1031	83.6625	85.7231	78.1927	11.471	9.1916	10.0509		60	26.9017	34.2722	30.345	43.3959	48.0331	48.0332	9.22763	9.81472	9.21359		60	93.7277	94.6739	97.1405	88.7893	86.9188	85.386	11.5068	10.1336	15.7857		60	83.5356	87.8752	82.6364	63.9931	69.0924	67.567	9.81641	9.54852	10.4709
64	88.9734	92.6485	91.4979	92.6351	91.7246	86.0503	10.3832	9.81807	11.3172		64	31.3075	41.9294	33.2417	48.8449	53.5456	53.8638	8.13906	8.75475	9.06713		64	97.749	97.9313	98.9499	91.6888	93.2519	92.2964	11.0742	9.64491	18.3699		64	86.813	89.3565	87.7497	68.8498	76.2161	74.7064	9.98684	9.4423	10.5163
68	96.7197	97.6702	96.2159	96.2247	96.9549	91.2191	9.98535	9.21666	10.9617		68	32.4245	40.4916	34.9365	54.7264	55.8285	55.8698	8.8718	7.75278	8.49005		68	98.6503	99.4388	99.5801	93.1472	97.4234	95.9924	11.0749	9.05473	15.5086		68	92.2128	94.2639	90.4466	77.1386	81.1935	80.5605	9.80493	9.22751	10.2681
72	93.0788	95.3808	97.2128	98.9373	98.6639	94.8835	11.4791	12.4407	11.4747		72	25.1317	34.9253	38.2132	57.6881	58.9488	58.8822	7.67685	7.08387	7.61118		72	99.0834	99.1679	99.8927	96.363	94.474	94.9213	10.3834	8.42959	11.673		72	88.1264	95.7241	89.3851	72.7481	79.135	81.9847	8.61228	8.47651	9.97344
75.35	96.5337	97.6835	97.6821	99.0682	99.3842	95.6703	13.9371	12.1156	14.3103		75.35	30.4185	49.8033	43.7815	57.902	65.6879	61.9753	6.86674	7.24397	6.72253		75.35	99.3251	99.2669	99.767	97.2874	96.1044	95.1545	9.70297	7.73125	13.3213		75.35	91.3	95.2171	92.9705	76.0758	79.9475	85.4134	8.89974	7.9487	11.0652
79.35	98.9332	99.168	99.6565	99.4864	99.9245	98.7602	13.7904	11.1454	12.1927		79.35	28.3412	47.331	45.926	67.3222	69.2248	70.1701	6.77178	7.18773	6.72894		79.35	99.1796	99.5467	99.9654	95.546	94.567	96.9653	10.3719	7.77881	14.4935		79.35	92.4788	98.2464	96.7539	80.6162	81.9458	87.2936	8.57461	7.74266	10.9185
83.35	97.357	99.6239	98.6124	99.6352	99.9706	99.6128	12.5964	11.3978	11.3004		83.35	34.1902	48.063	46.117	71.8772	76.4193	71.3609	6.72421	7.44548	7.1062		83.35	99.6983	99.7507	99.8385	99.0666	97.532	98.661	9.79015	8.4718	15.0323		83.35	94.0257	98.9981	94.1168	87.546	92.2027	92.1036	8.0342	8.30632	9.61625
87.35	98.4386	99.3782	99.9081	99.826	99.9617	99.1858	11.6159	12.6645	11.2012		87.35	37.9189	50.883	48.2497	72.6552	77.3078	77.5178	6.20672	7.66305	6.84682		87.35	99.9941	99.7652	99.905	99.5051	97.8216	98.7598	9.89854	8.7887	13.6452		87.35	95.6499	99.5412	96.1146	93.3789	89.7359	93.6324	9.18136	7.36492	11.3372
91.35	99.6316	99.6817	99.946	99.9333	99.9793	99.5098	11.7123	13.0704	11.7051		91.35	37.5505	51.8588	50.5938	79.3135	85.367	82.8471	6.59959	6.48323	7.46168		91.35	99.9038	99.8343	99.9233	96.3756	98.5732	98.9945	9.67275	9.29727	11.8195		91.35	97.2432	98.9346	97.8702	93.1569	94.7764	95.8437	8.42788	8.37557	10.3983
95.35	99.4706	99.7948	99.926	99.9544	99.9879	99.9918	11.9184	11.9822	10.6472		95.35	43.2737	59.2924	56.1157	84.4148	89.075	87.2062	6.9398	6.18103	7.9636		95.35	99.9652	99.9614	99.9882	99.257	99.0181	99.0585	9.35863	7.89853	16.1782		95.35	98.5131	99.7171	97.5904	94.3939	95.2545	97.1748	8.25296	7.24956	10.1051
99.35	99.6576	99.767	99.9584	99.9862	100	99.9941	11.4947	14.6233	10.7763		99.35	41.1748	65.6838	58.4191	87.2984	92.6593	89.759	6.96088	6.21629	8.43123		99.35	99.9926	99.8433	99.971	99.6193	98.9776	99.1603	8.80165	7.73655	14.7097		99.35	97.4818	99.6438	98.1535	95.9976	95.2206	98.2927	7.55276	7.29313	11.1205
103.35	99.8409	99.9311	99.9634	99.9941	100	99.9691	11.4954	11.9816	12.7667		103.35	47.1264	67.2142	69.4879	91.0726	94.0116	90.4694	6.14043	5.52817	6.61284		103.35	100	99.936	99.9829	99.7532	98.9767	99.3328	9.75685	7.65656	13.3066		103.35	98.6197	99.4672	98.6177	97.7798	97.541	98.7867	8.11391	7.18508	10.9203
107.35	99.8326	99.7673	99.9861	100	100	99.9932	11.0644	14.1371	12.9528		107.35	49.6784	70.6975	64.8354	94.0339	96.0715	91.9557	5.70862	6.95243	7.58044		107.35	100	99.9026	100	99.9359	99.7137	99.6047	8.93607	8.50614	11.4556		107.35	98.9027	99.6485	99.4167	97.5059	98.9291	98.7069	7.79671	7.17267	9.1616
111.35	99.8246	99.9765	99.8708	99.9936	100	100	11.295	12.8545	13.7645		111.35	54.3906	67.0545	69.48	94.444	96.237	94.1097	6.05237	5.59302	7.20119		111.35	99.9728	99.8317	100	99.9147	99.721	99.5835	9.54332	8.47743	14.2836		111.35	99.4898	99.9134	99.1146	99.1199	98.9338	99.1077	7.8255	7.56994	11.1018
115.35	99.8211	99.953	100	99.9825	100	99.9872	12.0273	11.1387	12.6503		115.35	63.1589	76.3439	71.6949	93.8627	98.1157	94.7291	5.98425	6.30694	7.01218		115.35	99.99	99.9544	100	99.2247	99.851	99.5988	9.07813	7.11279	16.2213		115.35	99.2212	99.9202	99.2451	98.2845	98.9806	98.9879	7.54766	7.08418	9.64281
119.35	99.8283	99.9443	100	100	100	99.994	11.0163	14.2141	12.5523		119.35	60.1821	78.8073	74.0987	96.4257	98.1867	94.3709	6.28407	6.50655	6.36973		119.35	99.9675	99.9708	100	99.6389	99.8692	99.8322	9.45772	7.07989	11.8472		119.35	99.4593	99.9267	99.6193	99.5774	99.1884	99.5457	8.09361	7.198	10.0082
123.35	99.8735	99.9936	100	100	99.9303	100	11.7436	10.5233	11.8764		123.35	66.6354	81.5766	81.4942	98.6723	98.5957	97.9938	6.55846	7.42509	6.6209		123.35	99.9719	99.8631	100	99.9611	99.9024	99.9481	9.48165	7.93224	13.6661		123.35	99.825	99.9159	99.7735	99.3761	99.3463	99.6803	7.6692	7.65533	8.83365
127.35	99.9081	99.9685	100	100	99.9604	100	13.1604	11.5083	15.1267		127.35	68.2895	86.7575	82.0136	98.9119	99.1737	97.808	6.73424	6.47379	7.3433		127.35	99.9655	100	100	99.7036	99.8626	99.9801	9.72801	7.13493	10.9784		127.35	99.7244	99.8838	99.596	99.3621	99.5329	99.8098	7.77118	7.72792	9.15088
131.35	99.9832	99.9765	100	100	99.9568	100	10.6952	10.4969	12.6404		131.35	75.6015	77.6436	86.5879	98.6863	99.1604	98.3377	6.12629	5.89721	7.81357		131.35	100	100	100	99.8501	99.9166	99.9681	10.9007	8.17722	15.0291		131.35	99.8609	99.9868	99.8741	99.616	99.8122	99.6274	7.16921	8.09626	9.89088
135.35	99.9527	99.9419	100	100	99.987	99.9883	10.7667	13.4712	15.6796		135.35	75.7616	81.5016	87.2921	99.153	98.7219	98.4834	5.87274	5.55922	5.76964		135.35	99.9869	99.9928	100	99.8372	99.7789	100	10.4305	8.3845	16.1852		135.35	99.9198	99.9609	99.9284	99.8237	99.7388	99.6028	7.50344	7.48864	9.80234
139.35	99.968	100	100	100	100	100	10.5374	11.0373	17.6679		139.35	82.1294	87.6816	89.4594	99.0567	99.2057	98.8471	6.12931	5.85475	7.67927		139.35	100	99.9875	100	100	99.9253	100	10.4712	7.20334	14.9506		139.35	99.9012	99.9446	99.99	99.8303	99.9412	99.9029	8.04984	7.40875	10.2437

## Sheet: Fig 4D
	DDX11			p21
WT control	0.938	1.08	0.985	0.95	1.02	1.03		relative mRNA levels
WT siDDX11	0.323	0.305	0.279	3.09	3.4	3.67
WT sip53	0.806	1.09	0.87	0.124	0.126	0.175
DDX11KO control	0.265	0.455	0.519	4.93	4.76	5
DDX1KO siDDX11	0.079	0.146	0.153	4.49	4.81	4.84
DDX11KO sip53		0.0461	0.0284	0.482	0.489	0.496

[truncated: 18 more sheets: Fig 4E, Fig 5A-B, Fig 5D, Fig 5E, Fig 6A, Fig 6B, Fig 6C, Fig 6D, Fig 6E, Fig 6F, Fig 7B, Fig 7D, Fig 7E, Fig 7F, Fig 8B, Fig 8C, Fig 8D, Fig 8F]
